# Supplementary material for: Biological characteristics and epidemiological insights into the zoonotic potential of Colpodella spp.: a scoping review
Source: Infect Dis Poverty. 2025 Aug 28;14:91. doi: 10.1186/s40249-025-01361-1 (PMC12392618; doi:10.1186/s40249-025-01361-1)
Supplement: Supplementary file 3 — Additional file 3. Table S3: Sequences information of Colpodella spp. that meet the criteria in GenBank (before 31 December 2024). [file 40249_2025_1361_MOESM3_ESM.xls]

## Sheet: Sheet1
Table S3.Sequences information of Colpodella spp. that meet the criteria in GenBank (before 31 December 2024)
Accession number	Organism	Length	Molecular type	Location	Isolation source	Host	Taxid	rRNA type	Note
AF330214	Colpodella tetrahymenae	1748	genomic DNA	Costa Rica			294749	18S rRNA
MH208619	Colpodella tetrahymenae	1507	genomic DNA	China		Rhipicephalus microplus	294749	18S rRNA
MH012047	Colpodella tetrahymenae	1617	genomic DNA	China: Qinghai		Dermacentor everestianus	294749	18S rRNA
MH012043	Colpodella tetrahymenae	393	genomic DNA	China: Qinghai		Dermacentor everestianus	294749	18S rRNA	100% similarity to MH012047
MG770590	Colpodella angusta	263	genomic DNA				1541798		The sequence is too short to be included in the phylogenetic analysis.
MH979391	Colpodella angusta	115	genomic DNA	Australia	Waste water		1541798	18S rRNA	The sequence is too short to be included in the phylogenetic analysis.
MH979373	Colpodella angusta	115	genomic DNA	Australia	Waste water		1541798	18S rRNA	The sequence is too short to be included in the phylogenetic analysis.
MH979370	Colpodella angusta	115	genomic DNA	Australia	Waste water		1541798	18S rRNA	The sequence is too short to be included in the phylogenetic analysis.
MH979364	Colpodella angusta	115	genomic DNA	Australia	Waste water		1541798	18S rRNA	99.13% similarity to MH979370
KU159286	Colpodella angusta	6191	genomic DNA				1541798	18S rRNA(1-1773bp)
GQ411073	Colpodellidae sp. HEP	1653	genomic DNA	China: Yunan	woman with relapsing Babesia-like illness		665140	18S rRNA
MH208622	Colpodellidae sp. HEP	1505	genomic DNA	China		Ixodes sp.	665140	18S rRNA
MH208621	Colpodellidae sp. HEP	1505	genomic DNA	China		Rhipicephalus haemaphysaloides	665140	18S rRNA
MH208620	Colpodellidae sp. HEP	1506	genomic DNA	China		Rhipicephalus microplus	665140	18S rRNA
OQ540588	Colpodella sp. HLJ	1555	genomic DNA	China: Yiyuan County, Shandong	ticks infesting dog	Haemaphysalis longicornis	1698418	18S rRNA
KT364261	Colpodella sp. HLJ	1627	genomic DNA	China：Heilongjiang	Human		1698418	18S rRNA
KT600662	Colpodella sp. RRJ-2016	1549	genomic DNA	China		Ixodes persulcatus	1792558	18S rRNA
KT600661	Colpodella sp. RRJ-2016	1549	genomic DNA	China		Ixodes persulcatus	1792558	18S rRNA
LC775363	Colpodella sp. TT-2023	1519	genomic DNA	Egypt:Luxor	whole body of Hyalomma dromedarii	Hyalomma dromedarii	3065811	18S rRNA
LC775362	Colpodella sp. TT-2023	1469	genomic DNA	Egypt:Aswan	whole body of Hyalomma dromedarii	Hyalomma dromedarii	3065811	19S rRNA	100% similarity to LC775361
LC775361	Colpodella sp. TT-2023	1550	genomic DNA	Egypt:Luxor	whole body of Hyalomma dromedarii	Hyalomma dromedarii	3065811	18S rRNA
LC775360	Colpodella sp. TT-2023	1551	genomic DNA	Egypt:Aswan	whole body of Hyalomma dromedarii	Hyalomma dromedarii	3065811	18S rRNA
AY449717	Colpodella sp. ATCC 50594	1679	genomic DNA				209644	18S rRNA
JF754436	Colpodella sp. ATCC 50594	1684	genomic DNA				1163737	18S rRNA
AY142075	Colpodella sp. ATCC 50594	1730	genomic DNA				209644	18S rRNA
OQ540590	Colpodella sp. QYi-2023b	1537	genomic DNA	China: Yiyuan County, Shandong	ticks infesting goat and dog	Haemaphysalis longicornis	3030812	18S rRNA
OQ540589	Colpodella sp. QYi-2023a	1540	genomic DNA	China: Yiyuan County, Shandong	ticks infesting goat	Haemaphysalis longicornis	3030811	18S rRNA
JX624256	Colpodella sp. AE-2012	699	genomic DNA				1255117	18S rRNA
MF594625	Colpodellidae sp. HN	286	genomic DNA	China	man with relapsing fever	Homo sapiens	2233543	18S rRNA	The sequence is too short to be included in the phylogenetic analysis.
MN103997	uncultured Colpodella	232	genomic DNA	Poland	skin	Procyon lotor	797741	19S rRNA	99.31% similarity to MN103991
MN103991	uncultured Colpodella	375	genomic DNA	Poland	skin	Procyon lotor	797741	18S rRNA
PQ488548	uncultured Colpodella	423	genomic DNA		blood		797741	18S rRNA
OQ876041	uncultured Colpodella	539	genomic DNA	Nigeria	feces	environmental_sample	797741	18S rRNA
OQ876040	uncultured Colpodella	477	genomic DNA	Nigeria	feces	environmental_sample	797741	18S rRNA
OQ876039	uncultured Colpodella	482	genomic DNA	Nigeria	feces	environmental_sample	797741	18S rRNA
OQ876038	uncultured Colpodella	469	genomic DNA	Nigeria	feces	environmental_sample	797741	18S rRNA
OQ876037	uncultured Colpodella	488	genomic DNA	Nigeria	feces	environmental_sample	797741	18S rRNA
OQ876036	uncultured Colpodella	601	genomic DNA	Nigeria	feces	environmental_sample	797741	18S rRNA
MT814754	uncultured Colpodella	492	genomic DNA			Bos taurus	797741	18S rRNA
MH023068	uncultured Colpodella	381	genomic DNA		tropical floodplain lake	environmental_sample	797741	18S rRNA
KP686482	uncultured Colpodella	478	genomic DNA	Germany	slow sandfilter column for wastewater		797741	18S rRNA
GU067926	uncultured Colpodella	1792	genomic DNA	Luxembourg	lake water filtered through 3 um from lake Esch sur Sure, depth 0m	environmental_sample	797741	18S rRNA
PQ056103	Colpodella sp.	443	genomic DNA	China: Guangzhou			2033693	18S rRNA
PQ056084	Colpodella sp.	891	genomic DNA	China: Guangzhou			2033693	18S rRNA
PQ049604	Colpodella sp.	891	genomic DNA	China: Guangzhou			2033693	18S rRNA
PQ049602	Colpodella sp.	900	genomic DNA	China: Guangzhou			2033693	18S rRNA
PQ049601	Colpodella sp.	876	genomic DNA	China: Guangzhou			2033693	18S rRNA	99.54% similarity to PQ049604
PQ049327	Colpodella sp.	874	genomic DNA	China: Guangzhou			2033693	18S rRNA	99.89% similarity to PQ056084
MW261750	Colpodella sp.	1586	genomic DNA	China	blood	horse	2033693	18S rRNA
MW261749	Colpodella sp.	1577	genomic DNA	China	blood	horse	2033693	18S rRNA	99.81% similarity to MW261750
PQ721853	Colpodella sp.	390	genomic DNA	China: Qinghai,Ledu,County		Haemaphysalis qinghaiensis	2033693	18S rRNA
PQ721852	Colpodella sp.	387	genomic DNA	China: Qinghai,Ledu,County		Haemaphysalis qinghaiensis	2033693	18S rRNA
OR672117	Colpodella sp.	1049	genomic DNA	Pakistan		Tick	2033693	18S rRNA
OR672116	Colpodella sp.	950	genomic DNA	Pakistan		Tick	2033693	18S rRNA
OR672115	Colpodella sp.	950	genomic DNA	Pakistan		Tick	2033693	18S rRNA	99.81% similarity to OR672116
OR672114	Colpodella sp.	982	genomic DNA	Pakistan		Tick	2033693	18S rRNA	99.81% similarity to OR672116
OR672113	Colpodella sp.	1216	genomic DNA	Pakistan		Tick	2033693	18S rRNA	100% similarity to OR672116
OR672112	Colpodella sp.	439	genomic DNA	Pakistan		Tick	2033693	18S rRNA	100% similarity to OR672116
OR226258	Colpodella sp.	379	genomic DNA	China: Guiyang	blood	dog	2033693	18S rRNA
OR226256	Colpodella sp.	374	genomic DNA	China: Guiyang	blood	cat	2033693	18S rRNA
OQ818642	Colpodella sp.	624	genomic DNA	Thailand: Nakhon Si Thammarat		Stomoxys indicus	2033693	18S rRNA
OL848462	Colpodella sp.	554	genomic DNA			bovine	2033693	18S rRNA	100% similarity to OL848461
OL848461	Colpodella sp.	566	genomic DNA			bovine	2033693	18S rRNA
OL848460	Colpodella sp.	566	genomic DNA			bovine	2033693	18S rRNA	100% similarity to OL848461
OL848459	Colpodella sp.	565	genomic DNA			bovine	2033693	18S rRNA	100% similarity to OL848461
OL848458	Colpodella sp.	565	genomic DNA			bovine	2033693	18S rRNA	100% similarity to OL848461
OL848457	Colpodella sp.	565	genomic DNA			bovine	2033693	18S rRNA	100% similarity to OL848461
MN640809	Colpodella sp.	583	genomic DNA			Panthera tigris altaica (Amur tiger)	2033693	18S rRNA	99.31% similarity to MN640808
MN640808	Colpodella sp.	583	genomic DNA			Panthera tigris altaica (Amur tiger)	2033693	18S rRNA
MN640807	Colpodella sp.	583	genomic DNA			Panthera tigris altaica (Amur tiger)	2033693	18S rRNA
MN640806	Colpodella sp.	583	genomic DNA			Panthera tigris altaica (Amur tiger)	2033693	18S rRNA	99.49% similarity to MN640809
MN640805	Colpodella sp.	583	genomic DNA			Panthera tigris altaica (Amur tiger)	2033693	18S rRNA	99.66% similarity to MN640809
MH208618	Colpodella sp.	1520	genomic DNA	China		Rhipicephalus microplus	2033693	18S rRNA
MH208617	Colpodella sp.	1496	genomic DNA	China		Rhipicephalus microplus	2033693	18S rRNA
MH979363	Colpodella sp.	115	genomic DNA	Australia	Waste water		2033693	18S rRNA	The sequence is too short to be included in the phylogenetic analysis.
KY914473	Colpodella sp.	342	genomic DNA	Mozambique	tick P03 collected from cattle	Rhipicephalus (Boophilus) microplus; sex: female	2033693	18S rRNA
MH012046	Colpodella sp.	1609	genomic DNA	China: Qinghai		Dermacentor nuttalli	2033693	18S rRNA
MH012045	Colpodella sp.	387	genomic DNA	China: Qinghai		Dermacentor nuttalli	2033693	18S rRNA
MH012044	Colpodella sp.	388	genomic DNA	China: Qinghai		Dermacentor nuttalli	2033693	18S rRNA
OR380971	Colpodella sp.	515	genomic DNA	Cyprus		Vulpes	2033693	18S rRNA
OR380970	Colpodella sp.	537	genomic DNA	Cyprus		Duck	2033693	18S rRNA
OR380969	Colpodella sp.	489	genomic DNA	Cyprus		Duck	2033693	18S rRNA
OR380968	Colpodella sp.	549	genomic DNA	Cyprus		Goat	2033693	18S rRNA
Data in the table are from GenBank. Blank means not available in GenBank.
