# Supplementary material for: Biological characteristics and epidemiological insights into the zoonotic potential of Colpodella spp.: a scoping review
Source: Infect Dis Poverty. 2025 Aug 28;14:91. doi: 10.1186/s40249-025-01361-1 (PMC12392618; doi:10.1186/s40249-025-01361-1)
Supplement: Supplementary file 4 — Additional file 4. Table S4: Global distribution of Colpodella spp. in GenBank. [file 40249_2025_1361_MOESM4_ESM.xls]

## Sheet: Sheet1
Table S4.Global distribution of Colpodella spp. in GenBank
Clade	Accession number	Organism	Location
Colpodella sp. ATCC 50594	MW261750	Colpodella sp.	China
Colpodella sp. ATCC 50594	MH208617	Colpodella sp.	China
Colpodella sp. ATCC 50594	KY914473	Colpodella sp.	Mozambique
Colpodella sp. HLJ	OR226256	Colpodella sp.	China: Guiyang
Colpodella sp. HLJ	OQ540588	Colpodella sp. HLJ	China: Yiyuan County, Shandong
Colpodella sp. HLJ	KT364261	Colpodella sp. HLJ	China: Heilongjiang
Colpodella sp. HLJ	MH208618	Colpodella sp.	China
Colpodella sp. RRJ-2016-T17	KT600661	Colpodella sp. RRJ-2016	China: Heilongjiang
Colpodella sp. RRJ-2016-T17	MN103991	uncultured Colpodella	Poland
Colpodella sp. RRJ-2016-T17	PQ049604	Colpodella sp.	China: Guangzhou
Colpodella sp. RRJ-2016-T17	PQ049602	Colpodella sp.	China: Guangzhou
Colpodella sp. RRJ-2016-T17	PQ721852	Colpodella sp.	China: Qinghai,Ledu,County
Colpodella sp. RRJ-2016-T18	KT600662	Colpodella sp. RRJ-2016	China: Heilongjiang
Colpodella sp. RRJ-2016-T18	OQ876041	uncultured Colpodella	Nigeria
Colpodella sp. RRJ-2016-T18	OQ876040	uncultured Colpodella	Nigeria
Colpodella sp. RRJ-2016-T18	OQ876039	uncultured Colpodella	Nigeria
Colpodella sp. RRJ-2016-T18	OQ876038	uncultured Colpodella	Nigeria
Colpodella sp. RRJ-2016-T18	OQ876037	uncultured Colpodella	Nigeria
Colpodella sp. RRJ-2016-T18	OQ876036	uncultured Colpodella	Nigeria
Colpodella sp. RRJ-2016-T18	PQ056103	Colpodella sp.	China: Guangzhou
Colpodella sp. RRJ-2016-T18	PQ721853	Colpodella sp.	China: Qinghai,Ledu,County
Colpodella sp. RRJ-2016-T18	MH012045	Colpodella sp.	China: Qinghai
Colpodella sp. RRJ-2016-T18	OR380971	Colpodella sp.	Cyprus
Colpodella sp. RRJ-2016-T18	OR380970	Colpodella sp.	Cyprus
Colpodella sp. RRJ-2016-T18	OR380969	Colpodella sp.	Cyprus
Colpodella sp. RRJ-2016-T18	OR380968	Colpodella sp.	Cyprus
Colpodella tetrahymenae	AF330214	Colpodella tetrahymenae	Costa Rica
Colpodella tetrahymenae	MH208619	Colpodella tetrahymenae	China
Colpodella tetrahymenae	MH012047	Colpodella tetrahymenae	China: Qinghai
Colpodella tetrahymenae	LC775363	Colpodella sp. TT-2023	Egypt: Luxor
Colpodella tetrahymenae	LC775360	Colpodella sp. TT-2023	Egypt: Aswan
Colpodella tetrahymenae	OQ540590	Colpodella sp. QYi-2023b	China: Yiyuan County, Shandong
Colpodella tetrahymenae	OQ540589	Colpodella sp. QYi-2023a	China: Yiyuan County, Shandong
Colpodella tetrahymenae	OR226258	Colpodella sp.	China: Guiyang
Colpodella tetrahymenae	OQ818642	Colpodella sp.	Thailand: Nakhon Si Thammarat
Colpodellidae sp. HEP	GQ411073	Colpodellidae sp. HEP	China: Yunan
Colpodellidae sp. HEP	MH208622	Colpodellidae sp. HEP	China
Colpodellidae sp. HEP	MH208621	Colpodellidae sp. HEP	China
Colpodellidae sp. HEP	MH208620	Colpodellidae sp. HEP	China
Colpodellidae sp. HEP	LC775361	Colpodella sp. TT-2023	Egypt:Luxor
Colpodellidae sp. HEP	PQ056084	Colpodella sp.	China: Guangzhou
Colpodellidae sp. HEP	OR672117	Colpodella sp.	Pakistan
Colpodellidae sp. HEP	OR672116	Colpodella sp.	Pakistan
Colpodellidae sp. HEP	MH012046	Colpodella sp.	China: Qinghai
Colpodellidae sp. HEP	MH012044	Colpodella sp.	China: Qinghai
Uncultured Colpodella	MT814754	uncultured Colpodella	Zambia
Uncultured Colpodella	KP686482	uncultured Colpodella	Germany
Uncultured Colpodella	GU067926	uncultured Colpodella	Luxembourg

## Sheet: Sheet2
LC775363.1_Colpodella_sp._TT-2023_282ALuxor_gene_for_18S_ribosomal_RNA_partial_sequence
KU159286.1_Colpodella_angusta_18S_ribosomal_RNA_gene_partial_sequence_internal_transcribed_spacer_1_5.8S_ribosomal_RNA_gene_and_internal_transcribed_spacer_2_complete_sequence_and_28S_ribosomal_RNA_gene_partial_sequence
MH012047.1_Colpodella_tetrahymenae_clone_14ABF7-1_18S_ribosomal_RNA_gene_partial_sequence
AF330214.1_Colpodella_tetrahymenae_small_subunit_ribosomal_RNA_gene_complete_sequence
MH208619.1_Colpodella_tetrahymenae_voucher_Colp_tetra_I87_18S_ribosomal_RNA_gene_partial_sequence
OQ540590.1_Colpodella_sp._QYi-2023b_clone_goattick161
LC775360.1_Colpodella_sp._TT-2023_64Aswan_gene_for_18S_ribosomal_RNA_partial_sequence
OQ540589.1_Colpodella_sp._QYi-2023a_clone_goattick168
OR226258.1_Colpodella_sp._clone_KD2-30_small_subunit_ribosomal_RNA_gene_partial_sequence
OQ818642.1_Colpodella_sp._voucher_H1SIF65_small_subunit_ribosomal_RNA_gene_partial_sequence
OR226256.1_Colpodella_sp._clone_kc2-17_small_subunit_ribosomal_RNA_gene_partial_sequence
MF594625.1_Colpodellidae_sp._HN_18S_ribosomal_RNA_gene_partial_sequence
JX624256.1_Colpodella_sp._AE-2012_isolate_FL1_18S_ribosomal_RNA_gene_partial_sequence
MH208617.1_Colpodella_sp._voucher_Colp_T246_18S_ribosomal_RNA_gene_partial_sequence
MW261750.1_Colpodella_sp._isolate_103_small_subunit_ribosomal_RNA_gene_partial_sequence
AY142075.1_Colpodella_sp._ATCC50594_18S_small_subunit_ribosomal_RNA_gene_partial_sequence
AY449717.1_Colpodella_sp._ATCC50594_small_subunit_ribosomal_RNA_gene_partial_sequence
JF754436.1_Colpodella_sp._ATCC_50594_18S_ribosomal_RNA_gene_partial_sequence
OQ540588.1_Colpodella_sp._HLJ_clone_dogtick38_small_subunit_ribosomal_RNA_gene_partial_sequence
KT364261.1_Colpodella_sp._HLJ_18S_ribosomal_RNA_gene_partial_sequence
MH208618.1_Colpodella_sp._voucher_Colp_T243_18S_ribosomal_RNA_gene_partial_sequence
PQ056103.1_Colpodella_sp._clone_Pangolin18_Tick2_small_subunit_ribosomal_RNA_gene_partial_sequence
MN103991.1_Uncultured_Colpodella_clone_PL31_small_subunit_ribosomal_RNA_gene_partial_sequence(2)
PQ721852.1_Colpodella_sp._isolate_LD-P-20_small_subunit_ribosomal_RNA_gene_partial_sequence
PQ049604.1_Colpodella_sp._clone_Pangolin16_Tick2_small_subunit_ribosomal_RNA_gene_partial_sequence
PQ049602.1_Colpodella_sp._clone_Pangolin12_Tick1_small_subunit_ribosomal_RNA_gene_partial_sequence
KT600661.1_Colpodella_sp._RRJ-2016_isolate_T17_18S_ribosomal_RNA_gene_partial_sequence
KT600662.1_Colpodella_sp._RRJ-2016_isolate_T18_18S_ribosomal_RNA_gene_partial_sequence
OQ876040.1_Uncultured_Colpodella_isolate_SIQ32_Sheep_2023_Nig_small_subunit_ribosomal_RNA_gene_partial_sequence
OR380971.1_Vulpes_sp._isolate_F2Fox_small_subunit_ribosomal_RNA_gene_partial_sequence
OQ876038.1_Uncultured_Colpodella_isolate_SIQ24_Sheep_2023_Nig_small_subunit_ribosomal_RNA_gene_partial_sequence
OR380969.1_Duck_sp._isolate_C20_small_subunit_ribosomal_RNA_gene_partial_sequence
MH012045.1_Colpodella_sp._clone_16CYM16_18S_ribosomal_RNA_gene_partial_sequence
OR380970.1_Duck_sp._isolate_D7_small_subunit_ribosomal_RNA_gene_partial_sequence
PQ721853.1_Colpodella_sp._isolate_LD-P-15_small_subunit_ribosomal_RNA_gene_partial_sequence
OQ876041.1_Uncultured_Colpodella_isolate_SIQ36_Sheep_2023_Nig_small_subunit_ribosomal_RNA_gene_partial_sequence
OQ876037.1_Uncultured_Colpodella_isolate_SIQ16_Sheep_2023_Nig_small_subunit_ribosomal_RNA_gene_partial_sequence
OR380968.1_Goat_sp._isolate_G5_small_subunit_ribosomal_RNA_gene_partial_sequence
OQ876039.1_Uncultured_Colpodella_isolate_SIQ27_Sheep_2023_Nig_small_subunit_ribosomal_RNA_gene_partial_sequence
OQ876036.1_Uncultured_Colpodella_isolate_SIQ1_Sheep_2023_Nig_small_subunit_ribosomal_RNA_gene_partial_sequence
KP686482.1_Uncultured_Colpodella_clone_EF_A12_18S_ribosomal_RNA_gene_partial_sequence
GU067926.1_Uncultured_Colpodella_clone_ESS270706.033_18S_ribosomal_RNA_gene_partial_sequence
MH023068.1_Uncultured_Colpodella_clone_OTU557_small_subunit_ribosomal_RNA_gene_partial_sequence
PQ488548.1_Uncultured_Colpodella_clone_2408270320Q_small_subunit_ribosomal_RNA_gene_partial_sequence
MT814754.1_Uncultured_Colpodella_isolate_ASV57_small_subunit_ribosomal_RNA_gene_partial_sequence
LC775361.1_Colpodella_sp._TT-2023_197Luxor_gene_for_18S_ribosomal_RNA_partial_sequence
MH208622.1_Colpodellidae_sp._HEP_voucher_Colp_HEP_T175_18S_ribosomal_RNA_gene_partial_sequence
MH208620.1_Colpodellidae_sp._HEP_voucher_Colp_HEP_I124_18S_ribosomal_RNA_gene_partial_sequence
MN640808.1_Colpodella_sp._isolate_6.4_NEFU_small_subunit_ribosomal_RNA_gene_partial_sequence
MH012044.1_Colpodella_sp._clone_14CYF10_18S_ribosomal_RNA_gene_partial_sequence
MN640807.1_Colpodella_sp._isolate_4.7_NEFU_small_subunit_ribosomal_RNA_gene_partial_sequence
OL848461.1_Colpodella_sp._isolate_PRBOV409_small_subunit_ribosomal_RNA_gene_partial_sequence
PQ056084.1_Colpodella_sp._clone_Pangolin17_Tick1_small_subunit_ribosomal_RNA_gene_partial_sequence
MH208621.1_Colpodellidae_sp._HEP_voucher_Colp_HEP_I219_18S_ribosomal_RNA_gene_partial_sequence
OR672117.1_Colpodella_sp._isolate_E12_4_small_subunit_ribosomal_RNA_gene_partial_sequence
OR672116.1_Colpodella_sp._isolate_G08_3_small_subunit_ribosomal_RNA_gene_partial_sequence
MH012046.1_Colpodella_sp._clone_16CYM33_18S_ribosomal_RNA_gene_partial_sequence
GQ411073.1_Colpodellidae_sp._HEP_18S_ribosomal_RNA_gene_partial_sequence
MN103991.1_Uncultured_Colpodella_clone_PL31_small_subunit_ribosomal_RNA_gene_partial_sequence
